# Supplementary material for: ﻿Gracilariopsisgrevogerungii (Gracilariales, Rhodophyta), a new species of marine algae from Indonesia
Source: PhytoKeys. 2025 Jul 10;259:319–31. doi: 10.3897/phytokeys.259.154294 (PMC12272079; doi:10.3897/phytokeys.259.154294)
Supplement: XML Treatment for Gracilariopsis grevogerungii [file phytokeys.259.154294-treatment1.xml]

<!DOCTYPE tp:taxon-treatment
  PUBLIC "-//TaxonX//DTD Taxonomic Treatment Publishing DTD v0 20100105//EN" "tax-treatment-NSO.dtd">
<tp:taxon-treatment xmlns:tp="http://www.plazi.org/taxpub"><tp:treatment-meta><kwd-group><label>Taxon classification</label><kwd>
                <named-content content-type="kingdom">Plantae</named-content>
              </kwd><kwd>
                <named-content content-type="order">Gracilariales</named-content>
              </kwd><kwd>
                <named-content content-type="family">Gracilariaceae</named-content>
              </kwd></kwd-group><mixed-citation publication-type="journal"><person-group><name><surname>Boo</surname><given-names>Ga Hun</given-names></name><name><surname>Hwang</surname><given-names>Il Ki</given-names></name></person-group><article-title>﻿<italic><tp:taxon-name><tp:taxon-name-part taxon-name-part-type="genus" reg="Gracilariopsis">Gracilariopsis</tp:taxon-name-part><tp:taxon-name-part taxon-name-part-type="species" reg="grevogerungii">grevogerungii</tp:taxon-name-part></tp:taxon-name></italic> (<tp:taxon-name><tp:taxon-name-part taxon-name-part-type="order">Gracilariales</tp:taxon-name-part></tp:taxon-name>, <tp:taxon-name><tp:taxon-name-part taxon-name-part-type="phylum">Rhodophyta</tp:taxon-name-part></tp:taxon-name>), a new species of marine algae from Indonesia</article-title><source>PhytoKeys</source><day>10</day><month>07</month><year>2025</year><volume>259</volume><fpage>319</fpage><lpage>331</lpage><pub-id pub-id-type="doi">10.3897/phytokeys.259.154294</pub-id></mixed-citation></tp:treatment-meta><tp:nomenclature><label>﻿</label><tp:taxon-name>
              <object-id xmlns:xlink="http://www.w3.org/1999/xlink" content-type="arpha" xlink:type="simple">68F9B310-9ED1-5C47-BAE5-E8AB15D0AE09</object-id>
              <tp:taxon-name-part taxon-name-part-type="genus" reg="Gracilariopsis">Gracilariopsis</tp:taxon-name-part>
              <tp:taxon-name-part taxon-name-part-type="species" reg="grevogerungii">grevogerungii</tp:taxon-name-part>
            </tp:taxon-name><tp:taxon-authority>G.H.Boo &amp; I.K.Hwang</tp:taxon-authority><tp:taxon-status xmlns:xlink="http://www.w3.org/1999/xlink" xlink:type="simple">sp. nov.</tp:taxon-status><xref ref-type="fig" rid="F3">Figs 3</xref><xref ref-type="fig" rid="F4">, 4</xref></tp:nomenclature><tp:treatment-sec sec-type="description" id="SECID0EJBAG"><title>Description.</title><p>Thallus up to 13 cm tall, solitary, yellow-green to pale red in color. Main axes cylindrical throughout, about 640 μm in diameter, arising from a small disk-like holdfast (Fig. <xref ref-type="fig" rid="F3">3</xref>). Indeterminate branches often unbranched at the base, scattered, alternate to irregularly arising to 1–2 orders, slightly constricted at the base and tapering gradually toward apices. Determinate branches up to 4 mm long, irregularly alternate or scattered. Cortices composed of two to three layers of small isodiametric or anticlinally elongate cells (Fig. <xref ref-type="fig" rid="F4">4A, B</xref>), measuring 3.2–6.4 × 7.5–12.8 μm in size, with dense content, heavily pigmented, connected only with their parental cells by primary pit connections. Medulla composed of large globose cells, 114–163 μm in diameter in transverse sections, thick-walled and highly vacuolated, lacking pigments. Transition in cell size from cortex to medulla abrupt (Fig. <xref ref-type="fig" rid="F4">4C</xref>). Large basal cells of deciduous hairs frequently occurring near the surface. Cystocarps 492–805 μm in diameter and 689–884 μm in height, hemispherical, scattered on main axes or determinate branches, slightly constricted at the base. Cystocarps slightly constricted at the base, with up to three ostioles (Fig. <xref ref-type="fig" rid="F4">4D, E</xref>). Carposporangia initials formed in long chains and radially elongated (Fig. <xref ref-type="fig" rid="F4">4F, G</xref>). Two gonimoblasts formed in a single cystocarp (Fig. <xref ref-type="fig" rid="F4">4H</xref>). Mature cystocarps released carpospores through ostioles (Fig. <xref ref-type="fig" rid="F4">4I</xref>). Pericarps about 115 μm thick, formed by 9–14 cell layers. Tetrasporangia embedded in the cortex (Fig. <xref ref-type="fig" rid="F4">4J</xref>). Tetrasporangial initials formed from inner cortical cells (Fig. <xref ref-type="fig" rid="F4">4K</xref>). Tetrasporangia decussately or cruciately divided, ovoid, 20–34 × 19–24 μm in size (Fig. <xref ref-type="fig" rid="F4">4L, M</xref>).</p></tp:treatment-sec><tp:treatment-sec sec-type="diagnosis" id="SECID0EXCAG"><title>Diagnosis.</title><p>Diagnosed by a combination of characters: simple terete axes with irregular long branches and scarce short branchlets, hemispherical cystocarps with up to 3 ostioles, 9–14 cell-layered pericarp, and DNA sequences (accession number: <ext-link xmlns:xlink="http://www.w3.org/1999/xlink" ext-link-type="gen" xlink:href="PV106182" xlink:type="simple">PV106182</ext-link> for <italic>rbc</italic>L and <ext-link xmlns:xlink="http://www.w3.org/1999/xlink" ext-link-type="gen" xlink:href="PV106180" xlink:type="simple">PV106180</ext-link> for COI-5P).</p></tp:treatment-sec><tp:treatment-sec sec-type="material" id="SECID0EJDAG"><title>Type.</title><p>Indonesia • Bali, Nusa Lembongan Island, Tamarind Beach, <named-content xmlns:xlink="http://www.w3.org/1999/xlink" content-type="dwc:verbatimCoordinates" xlink:type="simple"><named-content content-type="geo-json" specific-use="{&#34;type&#34;:&#34;Point&#34;,&#34;coordinates&#34;:[115.436167,-8.679864]}" id="NCID0ESDAG" xlink:type="simple">8°40'47.51"S, 115°26'10.20"E</named-content></named-content>, 21 Jun. 2017, collected by Sung Min Boo without collection numbers (Holotype: PKNU00673!; Isotypes: PKNU00672!, PKNU00674!, and PKNU00676!; Paratype: PKNU00675!). Types are deposited in the herbarium of the Department of Marine Biology, Pukyong National University, Busan, Korea (<abbrev xmlns:xlink="http://www.w3.org/1999/xlink" content-type="institution" xlink:title="Herbarium of the Department of Marine Biology, Pukyong National University, Busan, Korea" id="ABBRID0EXDAG" xlink:type="simple">PKNU</abbrev>).</p></tp:treatment-sec><tp:treatment-sec sec-type="habitat" id="SECID0E3DAG"><title>Habitat and distribution.</title><p><italic><tp:taxon-name><tp:taxon-name-part taxon-name-part-type="genus" reg="Gracilariopsis">Gracilariopsis</tp:taxon-name-part><tp:taxon-name-part taxon-name-part-type="species" reg="grevogerungii">grevogerungii</tp:taxon-name-part></tp:taxon-name></italic> grows on intertidal to shallow subtidal sandy-muddy substrates. It is currently demonstrated in the type locality solely using DNA sequences, but its range is likely expanded to the surrounding waters with additional collections (see Discussion).</p></tp:treatment-sec><tp:treatment-sec sec-type="etymology" id="SECID0ENEAG"><title>Etymology.</title><p>Species epithet is given in honor of Dr Grevo Soleman Gerung for his contributions to the knowledge of seaweed diversity in Indonesia.</p></tp:treatment-sec><tp:treatment-sec><!--Section generated to contain objects referenced in tp:taxon-treatment.--><fig id="F3" position="float" orientation="portrait"><object-id xmlns:xlink="http://www.w3.org/1999/xlink" content-type="doi" xlink:type="simple">10.3897/phytokeys.259.154294.figure3</object-id><object-id xmlns:xlink="http://www.w3.org/1999/xlink" content-type="arpha" xlink:type="simple">3242243D-03D9-55AF-A44E-83CD0FB128FC</object-id><label>Figure 3.</label><caption><p><bold>A–C.</bold> Habit of <italic><tp:taxon-name><tp:taxon-name-part taxon-name-part-type="genus" reg="Gracilariopsis">Gracilariopsis</tp:taxon-name-part><tp:taxon-name-part taxon-name-part-type="species" reg="grevogerungii">grevogerungii</tp:taxon-name-part></tp:taxon-name></italic> sp. nov. <bold>A.</bold> Holotype specimen (PKNU00673) from Tamarind Beach, Nusa Lembongan Island, Bali, Indonesia; 21 June, 2017; <bold>B.</bold> Isotype specimen having tetrasporangia (PKNU00676); <bold>C.</bold> Isotype specimen bearing cystocarps (PKNU00672). Scale bars: 2 cm (<bold>A–C</bold>).</p></caption><graphic xmlns:xlink="http://www.w3.org/1999/xlink" xlink:href="phytokeys-259-319_article-154294__-g003.jpg" position="float" orientation="portrait" xlink:type="simple" id="oo_1371479.jpg"><uri content-type="original_file" xlink:type="simple">https://binary.pensoft.net/fig/1371479</uri></graphic></fig><fig id="F4" position="float" orientation="portrait"><object-id xmlns:xlink="http://www.w3.org/1999/xlink" content-type="doi" xlink:type="simple">10.3897/phytokeys.259.154294.figure4</object-id><object-id xmlns:xlink="http://www.w3.org/1999/xlink" content-type="arpha" xlink:type="simple">40573F12-7695-564D-AE61-9CC38AEF679E</object-id><label>Figure 4.</label><caption><p><bold>A–M.</bold> Morphology and anatomy of <italic><tp:taxon-name><tp:taxon-name-part taxon-name-part-type="genus" reg="Gracilariopsis">Gracilariopsis</tp:taxon-name-part><tp:taxon-name-part taxon-name-part-type="species" reg="grevogerungii">grevogerungii</tp:taxon-name-part></tp:taxon-name></italic> sp. nov. <bold>A.</bold> Surface view of axis showing irregularly arranged cortical cells; <bold>B.</bold> Longitudinal section of axis showing compact cortex and medulla; <bold>C.</bold> Transverse section of axis showing abrupt transition in cells size from cortex to medulla; <bold>D.</bold> Hemispherical cystocarp; <bold>E.</bold> Three ostioles on a single cystocarp; <bold>F.</bold> Longitudinal section of cystocarp showing early stage of gonimoblast; <bold>G.</bold> Longitudinal section of cystocarp lacking nutritive tubular cells between gonimoblast and pericarp; <bold>H.</bold> Two gonimoblasts sometimes formed within a single cystocarp; <bold>I.</bold> Longitudinal section of cystocarp showing releasing carpospores through ostiole; <bold>J.</bold> Tetrasporangia partially immersed by cortical cells; <bold>K.</bold> Tetrasporangial initial formed from inner cortical cells; <bold>L, M.</bold> Decussately to cruciately divided tetrasporangia. Scale bars: 20 μm (<bold>A, B, J–M</bold>); 100 μm (<bold>C, I</bold>); 400 μm (<bold>D</bold>); 200 μm (<bold>E</bold>); 40 μm (<bold>F–H</bold>).</p></caption><graphic xmlns:xlink="http://www.w3.org/1999/xlink" xlink:href="phytokeys-259-319_article-154294__-g004.jpg" position="float" orientation="portrait" xlink:type="simple" id="oo_1371480.jpg"><uri content-type="original_file" xlink:type="simple">https://binary.pensoft.net/fig/1371480</uri></graphic></fig></tp:treatment-sec></tp:taxon-treatment>
